# Supplementary material for: Ultra-Thin Wrinkled Carbon Sheet as an Anode Material of High-Power-Density Potassium-Ion Batteries
Source: Molecules. 2022 May 6;27(9):2973. doi: 10.3390/molecules27092973 (PMC9099802; doi:10.3390/molecules27092973)
Supplement: Supplementary file 1 [file molecules-27-02973-s001.zip]

Archive with 1 entries (1 files):
- molecules-1648984-supplementary.pdf
